# Supplementary material for: IL-8 Secreted by Gastric Epithelial Cells Infected with Helicobacter pylori CagA Positive Strains Is a Chemoattractant for Epstein–Barr Virus Infected B Lymphocytes
Source: Viruses. 2023 Feb 28;15(3):651. doi: 10.3390/v15030651 (PMC10054738; doi:10.3390/v15030651)
Supplement: Supplementary file 1 [file viruses-15-00651-s001.zip]

Archive with 1 entries (1 files):
- viruses-2160778-supplementary.pdf
